# Supplementary material for: Promising Tools to Facilitate the Implementation of TDM of Biologics in Clinical Practice
Source: J Clin Med. 2022 May 26;11(11):3011. doi: 10.3390/jcm11113011 (PMC9181069; doi:10.3390/jcm11113011)
Supplement: Supplementary file 1 [file jcm-11-03011-s001.zip]

Archive with 1 entries (1 files):
- jcm-1732643-supplementary.pdf
